# Supplementary material for: ROC1 promotes the malignant progression of bladder cancer by regulating p-IκBα/NF-κB signaling
Source: J Exp Clin Cancer Res. 2021 May 7;40:158. doi: 10.1186/s13046-021-01935-5 (PMC8106150; doi:10.1186/s13046-021-01935-5)
Supplement: Supplementary file 1 — Additional file 1. [file 13046_2021_1935_MOESM1_ESM.xlsx]

## Sheet: Sheet1
	Supplementary Table 1 Sequences of the primers used for qRT-PCR
	ROC1	Forward	TTGTGGTTGATAACTGTGCCAT
		Reverse	GACGCCTGGTTAGCTTGACAT
	VCAM-1	Forward	GGGAAGATGGTCGTGATCCTT
		Reverse	TCTGGGGTGGTCTCGATTTTA
	ICAM-1	Forward	TTGGGCATAGAGACCCCGTT
		Reverse	GCACATTGCTCAGTTCATACACC
	uPAR	Forward	GAGCTATCGGACTGGCTTGAA
		Reverse	CGGCTTCGGGAATAGGTGAC
	MMP9	Forward	TGTACCGCTATGGTTACACTCG
		Reverse	GGCAGGGACAGTTGCTTCT
	β-actin	Forward	CATGTACGTTGCTATCCAGGC
		Reverse	CTCCTTAATGTCACGCACGAT
